# Supplementary material for: Factors affecting food waste: A bibliometric review on the household behaviors
Source: PLoS One. 2023 Jul 28;18(7):e0289323. doi: 10.1371/journal.pone.0289323 (PMC10381066; doi:10.1371/journal.pone.0289323)
Supplement: S1 File — (XLSX) [file pone.0289323.s001.xlsx]

## Sheet: Foglio1
id	label	Authors	Title	Source	Year	cluster	Citations	Norm.Citations	weight<Links>	weight<Total link strength>	url
9	principato l. (2022)	principato l.; secondi l.; cicatiello c.; mattia g.	caring more about food: the unexpected positive effect of the covid-19 lockdown on household food management and waste	socio-economic planning sciences, 82	2022	1	62	141188	96	730	https://doi.org/10.1016/j.seps.2020.100953
57	boulet m. (2021)	boulet m.; hoek a.c.; raven r.	towards a multi-level framework of household food waste and consumer behaviour: untangling spaghetti soup	appetite, 156	2021	1	34	40203	99	885	https://doi.org/10.1016/j.appet.2020.104856
100	hebrok m. (2017)	hebrok m.; boks c.	household food waste: drivers and potential intervention points for design – an extensive review	journal of cleaner production, 151, 380-392	2017	1	204	39231	97	586	https://doi.org/10.1016/j.jclepro.2017.03.069
31	babbitt c.w. (2021)	babbitt c.w.; babbitt g.a.; oehman j.m.	behavioral impacts on residential food provisioning, use, and waste during the covid-19 pandemic	sustainable production and consumption, 28, 315-325	2021	1	24	28378	96	650	https://doi.org/10.1016/j.spc.2021.04.012
82	hebrok m. (2019)	hebrok m.; heidenstrøm n.	contextualising food waste prevention - decisive moments within everyday practices	journal of cleaner production, 210, 1435-1448	2019	1	63	23774	88	385	https://doi.org/10.1016/j.jclepro.2018.11.141
106	qi d. (2016)	qi d.; roe b.e.	household food waste: multivariate regression and principal components analyses of awareness and attitudes among u.s. consumers	plos one, 11(7)	2016	1	136	14624	90	283	https://doi.org/10.1371/journal.pone.0159250
76	van der werf p. (2020)	van der werf p.; seabrook j.a.; gilliland j.a.	food for thought: comparing self-reported versus curbside measurements of household food wasting behavior and the predictive capacity of behavioral determinants	waste management, 101, 18-27	2020	1	33	12665	96	674	https://doi.org/10.1016/j.wasman.2019.09.032
79	barone a.m. (2019)	barone a.m.; grappi s.; romani s.	“the road to food waste is paved with good intentions”: when consumers' goals inhibit the minimization of household food waste	resources, conservation and recycling, 149, 97-105	2019	1	32	12075	92	572	https://doi.org/10.1016/j.resconrec.2019.05.037
107	porpino g. (2016)	porpino g.	household food waste behavior: avenues for future research	journal of the association for consumer research, 1(1), 41-51	2016	1	110	11828	57	64	https://doi.org/10.1086/684528
49	ammann j. (2021)	ammann j.; osterwalder o.; siegrist m.; hartmann c.; egolf a.	comparison of two measures for assessing the volume of food waste in swiss households	resources, conservation and recycling, 166	2021	1	10	11824	95	705	https://doi.org/10.1016/j.resconrec.2020.105295
105	mallinson l.j. (2016)	mallinson l.j.; russell j.m.; barker m.e.	attitudes and behaviour towards convenience food and food waste in the united kingdom	appetite, 103, 17-28	2016	1	106	11398	91	351	https://doi.org/10.1016/j.appet.2016.03.017
97	romani s. (2018)	romani s.; grappi s.; bagozzi r.p.; barone a.m.	domestic food practices: a study of food management behaviors and the role of food preparation planning in reducing waste	appetite, 121, 215-227	2018	1	97	11124	95	765	https://doi.org/10.1016/j.appet.2017.11.093
51	scalvedi m.l. (2021)	scalvedi m.l.; rossi l.	comprehensive measurement of italian domestic food waste in a european framework	sustainability (switzerland), 13(3), 1-17	2021	1	9	10642	88	413	https://doi.org/10.3390/su13031492
86	janssens k. (2019)	janssens k.; lambrechts w.; van osch a.; semeijn j.	how consumer behavior in daily food provisioning affects food waste at household level in the netherlands	foods, 8(10)	2019	1	28	10566	98	789	https://doi.org/10.3390/foods8100428
80	von massow m. (2019)	von massow m.; parizeau k.; gallant m.; wickson m.; haines j.; ma d.w.l.; wallace a.; carroll n.; duncan a.m.	valuing the multiple impacts of household food waste	frontiers in nutrition, 6	2019	1	27	10189	93	403	https://doi.org/10.3389/fnut.2019.00143
94	schanes k. (2018)	schanes k.; dobernig k.; gözet b.	food waste matters - a systematic review of household food waste practices and their policy implications	journal of cleaner production, 182, 978-991	2018	1	483	5539	98	893	https://doi.org/10.1016/j.jclepro.2018.02.030
84	falasconi l. (2019)	falasconi l.; cicatiello c.; franco s.; segrè a.; setti m.; vittuari m.	such a shame! a study on self-perception of household food waste	sustainability (switzerland), 11(1)	2019	1	38	1434	95	561	https://doi.org/10.3390/su11010270
87	giordano c. (2019)	giordano c.; alboni f.; falasconi l.	quantities, determinants, and awareness of households' food waste in italy: a comparison between diary and questionnaires quantities	sustainability (switzerland), 11(12)	2019	1	53	2	95	579	https://doi.org/10.3390/su11123381
74	kim j. (2020)	kim j.; rundle-thiele s.; knox k.; burke k.; bogomolova s.	consumer perspectives on household food waste reduction campaigns	journal of cleaner production, 243	2020	1	37	1.42	89	369	https://doi.org/10.1016/j.jclepro.2019.118608
14	stancu v. (2022)	stancu v.; lähteenmäki l.	consumer-related antecedents of food provisioning behaviors that promote food waste	food policy, 108	2022	1	4	0.9109	89	370	https://doi.org/10.1016/j.foodpol.2022.102236
81	graham-rowe e. (2019)	graham-rowe e.; jessop d.c.; sparks p.	self-affirmation theory and pro-environmental behaviour: promoting a reduction in household food waste	journal of environmental psychology, 62, 124-132	2019	1	24	0.9057	75	151	https://doi.org/10.1016/j.jenvp.2019.02.003
41	piras s. (2021)	piras s.; pancotto f.; righi s.; vittuari m.; setti m.	community social capital and status: the social dilemma of food waste	ecological economics, 183	2021	1	7	0.8277	96	614	https://doi.org/10.1016/j.ecolecon.2021.106954
45	tsalis g. (2021)	tsalis g.; jensen b.b.; wakeman s.w.; aschemann-witzel j.	promoting food for the trash bin? a review of the literature on retail price promotions and household-level food waste	sustainability (switzerland), 13(7)	2021	1	7	0.8277	98	650	https://doi.org/10.3390/su13074018
43	szakos d. (2021)	szakos d.; szabó-bódi b.; kasza g.	consumer awareness campaign to reduce household food waste based on structural equation behavior modeling in hungary	environmental science and pollution research, 28(19), 24580-24589	2021	1	6	0.7095	88	471	https://doi.org/10.1007/s11356-020-09047-x
71	annunziata a. (2020)	annunziata a.; agovino m.; ferraro a.; mariani a.	household food waste: a case study in southern italy	sustainability (switzerland), 12(4)	2020	1	18	0.6908	92	541	https://doi.org/10.3390/su12041495
38	wang p. (2021)	wang p.; mccarthy b.; kapetanaki a.b.	to be ethical or to be good? the impact of ‘good provider’ and moral norms on food waste decisions in two countries	global environmental change, 69	2021	1	5	0.5912	96	554	https://doi.org/10.1016/j.gloenvcha.2021.102300
92	setti m. (2018)	setti m.; banchelli f.; falasconi l.; segrè a.; vittuari m.	consumers’ food cycle and household waste. when behaviors matter	journal of cleaner production, 185, 694-706	2018	1	49	0.5619	91	580	https://doi.org/10.1016/j.jclepro.2018.03.024
69	liegeard j. (2020)	liegeard j.; manning l.	use of intelligent applications to reduce household food waste	critical reviews in food science and nutrition, 60(6), 1048-1061	2020	1	13	0.4989	82	224	https://doi.org/10.1080/10408398.2018.1556580
44	cammarelle a. (2021)	cammarelle a.; viscecchia r.; bimbo f.	intention to purchase active and intelligent packaging to reduce household food waste: evidence from italian consumers	sustainability (switzerland), 13(8)	2021	1	4	0.473	87	427	https://doi.org/10.3390/su13084486
23	kandemir c. (2022)	kandemir c.; reynolds c.; tom q.; fisher k.; devine r.; herszenhorn e.; koh s.c.l.; evans d.	using discrete event simulation to explore food wasted in the home	journal of simulation, 16(4), 415-435	2022	1	2	0.4554	82	198	https://doi.org/10.1080/17477778.2020.1829515
28	kritikou t. (2021)	kritikou t.; panagiotakos d.; abeliotis k.; lasaridi k.	investigating the determinants of greek households food waste prevention behaviour	sustainability (switzerland), 13(20)	2021	1	3	0.3547	95	635	https://doi.org/10.3390/su132011451
48	alattar m.a. (2021)	alattar m.a.; morse j.l.	poised for change: university students are positively disposed toward food waste diversion and decrease individual food waste after programming	foods, 10(3)	2021	1	3	0.3547	86	221	https://doi.org/10.3390/foods10030510
89	ellison b. (2018)	ellison b.; lusk j.l.	examining household food waste decisions: a vignette approach	applied economic perspectives and policy, 40(4), 613-631	2018	1	26	0.2982	88	405	https://doi.org/10.1093/aepp/ppx059
60	portugal t. (2020)	portugal t.; freitas s.; cunha l.m.; rocha a.m.c.n.	evaluation of determinants of food waste in family households in the greater porto area based on self- reported consumption practices	sustainability (switzerland), 12(21), 1-12	2020	1	7	0.2687	89	359	https://doi.org/10.3390/su12218781
95	cooper k.a. (2018)	cooper k.a.; quested t.e.; lanctuit h.; zimmermann d.; espinoza-orias n.; roulin a.	nutrition in the bin: a nutritional and environmental assessment of food wasted in the uk	frontiers in nutrition, 5	2018	1	21	0.2408	37	50	https://doi.org/10.3389/fnut.2018.00019
30	teng c.-c. (2021)	teng c.-c.; chih c.; yang w.-j.; chien c.-h.	determinants and prevention strategies for household food waste: an exploratory study in taiwan	foods, 10(10)	2021	1	2	0.2365	96	684	https://doi.org/10.3390/foods10102331
56	coskun a. (2021)	coskun a.	identification of different user types for designing household food waste interventions	international journal of sustainable engineering, 14(4), 609-617	2021	1	2	0.2365	98	593	https://doi.org/10.1080/19397038.2021.1886372
99	chakona g. (2017)	chakona g.; shackleton c.m.	local setting influences the quantity of household food waste in mid-sized south african towns	plos one, 12(12)	2017	1	11	0.2115	85	172	https://doi.org/10.1371/journal.pone.0189407
70	van dooren c. (2020)	van dooren c.; mensink f.; eversteijn k.; schrijnen m.	development and evaluation of the eetmaatje measuring cup for rice and pasta as an intervention to reduce food waste	frontiers in nutrition, 6	2020	1	5	0.1919	87	279	https://doi.org/10.3389/fnut.2019.00197
102	martindale w. (2017)	martindale w.	conference on 'sustainable food consumption' the potential of food preservation to reduce food waste	proceedings of the nutrition society, 76(1), 28-33	2017	1	9	0.1731	1	1	https://doi.org/10.1017/s0029665116000604
93	le borgne g. (2018)	le borgne g.; sirieix l.; costa s.	perceived probability of food waste: influence on consumer attitudes towards and choice of sales promotions	journal of retailing and consumer services, 42, 11-21	2018	1	13	0.1491	72	194	https://doi.org/10.1016/j.jretconser.2018.01.004
32	ahmed s. (2021)	ahmed s.; stewart a.; smith e.; warne t.; byker shanks c.	consumer perceptions, behaviors, and knowledge of food waste in a rural american state	frontiers in sustainable food systems, 5	2021	1	1	0.1182	76	160	https://doi.org/10.3389/fsufs.2021.734785
2	bretter c. (2022)	bretter c.; unsworth k.l.; russell s.v.; quested t.e.; doriza a.; kaptan g.	don't put all your eggs in one basket: testing an integrative model of household food waste	resources, conservation and recycling, 185	2022	1	0	0	94	526	https://doi.org/10.1016/j.resconrec.2022.106442
10	annunziata a. (2022)	annunziata a.; muca f.l.; mariani a.	preventing household food waste in italy: a segmentation of the population and suggestions for action	sustainability (switzerland), 14(12)	2022	1	0	0	89	406	https://doi.org/10.3390/su14127005
11	szymkowiak a. (2022)	szymkowiak a.; borusiak b.; pierański b.; kotyza p.; smutka l.	household food waste: the meaning of product’s attributes and food-related lifestyle	frontiers in environmental science, 10	2022	1	0	0	86	295	https://doi.org/10.3389/fenvs.2022.918485
12	oláh j. (2022)	oláh j.; kasza g.; szabó-bódi b.; szakos d.; popp j.; lakner z.	household food waste research: the current state of the art and a guided tour for further development	frontiers in environmental science, 10	2022	1	0	0	97	614	https://doi.org/10.3389/fenvs.2022.916601
18	nakamura k. (2022)	nakamura k.; kojima d.; ando m.	what reduces household food waste in japan? nation-wide and region-specific contributing factors in urban and rural areas	sustainability (switzerland), 14(6)	2022	1	0	0	85	301	https://doi.org/10.3390/su14063174
55	weis c. (2021)	weis c.; narang a.; rickard b.; souza-monteiro d.m.	effects of date labels and freshness indicators on food waste patterns in the united states and the united kingdom	sustainability (switzerland), 13(14)	2021	1	0	0	75	160	https://doi.org/10.3390/su13147897
67	jribi s. (2020)	jribi s.; ben ismail h.; doggui d.; debbabi h.	covid-19 virus outbreak lockdown: what impacts on household food wastage?	environment, development and sustainability, 22(5), 3939-3955	2020	2	196	75224	73	216	https://doi.org/10.1007/s10668-020-00740-y
53	van der werf p. (2021)	van der werf p.; seabrook j.a.; gilliland j.a.	“reduce food waste, save money”: testing a novel intervention to reduce household food waste	environment and behavior, 53(2), 151-183	2021	2	22	26014	102	914	https://doi.org/10.1177/0013916519875180
110	graham-rowe e. (2014)	graham-rowe e.; jessop d.c.; sparks p.	identifying motivations and barriers to minimising household food waste	resources, conservation and recycling, 84, 15-23	2014	2	353	18322	86	213	https://doi.org/10.1016/j.resconrec.2013.12.005
72	soma t. (2020)	soma t.; li b.; maclaren v.	food waste reduction: a test of three consumer awareness interventions	sustainability (switzerland), 12(3), 1-19	2020	2	26	0.9979	83	278	https://doi.org/10.3390/su12030907
91	de laurentiis v. (2018)	de laurentiis v.; corrado s.; sala s.	quantifying household waste of fresh fruit and vegetables in the eu	waste management, 77, 238-251	2018	2	85	0.9748	81	196	https://doi.org/10.1016/j.wasman.2018.04.001
109	farr-wharton g. (2014)	farr-wharton g.; foth m.; choi j.h..-j.	identifying factors that promote consumer behaviours causing expired domestic food waste	journal of consumer behaviour, 13(6), 393-402	2014	2	181	0.9394	48	60	https://doi.org/10.1002/cb.1488
83	fanelli r.m. (2019)	fanelli r.m.	using causal maps to analyse the major root causes of household food waste: results of a survey among people from central and southern italy	sustainability (switzerland), 11(4)	2019	2	24	0.9057	86	281	https://doi.org/10.3390/su11041183
58	wharton c. (2021)	wharton c.; vizcaino m.; berardy a.; opejin a.	waste watchers: a food waste reduction intervention among households in arizona	resources, conservation and recycling, 164	2021	2	7	0.8277	88	317	https://doi.org/10.1016/j.resconrec.2020.105109
66	herzberg r. (2020)	herzberg r.; schmidt t.g.; schneider f.	characteristics and determinants of domestic food waste: a representative diary study across germany	sustainability (switzerland), 12(11)	2020	2	20	0.7676	91	401	https://doi.org/10.3390/su12114702
78	elimelech e. (2019)	elimelech e.; ert e.; ayalon o.	exploring the drivers behind self-reported and measured food wastage	sustainability (switzerland), 11(20)	2019	2	20	0.7547	100	752	https://doi.org/10.3390/su11205677
101	shearer l. (2017)	shearer l.; gatersleben b.; morse s.; smyth m.; hunt s.	a problem unstuck? evaluating the effectiveness of sticker prompts for encouraging household food waste recycling behaviour	waste management, 60, 164-172	2017	2	33	0.6346	60	94	https://doi.org/10.1016/j.wasman.2016.09.036
33	sharp e.l. (2021)	sharp e.l.; haszard j.; egli v.; roy r.; morenga l.t.; teunissen l.; decorte p.; cuykx i.; de backer c.; gerritsen s.	less food wasted? changes to new zealanders’ household food waste and related behaviours due to the 2020 covid-19 lockdown	sustainability (switzerland), 13(18)	2021	2	5	0.5912	81	146	https://doi.org/10.3390/su131810006
68	kasza g. (2020)	kasza g.; dorkó a.; kunszabó a.; szakos d.	quantification of household food waste in hungary: a replication study using the fusions methodology	sustainability (switzerland), 12(8), 1-14	2020	2	12	0.4606	93	353	https://doi.org/10.3390/su12083069
25	van herpen e. (2021)	van herpen e.; de hooge i.e.; de visser-amundson a.; kleijnen m.p.	take it or leave it: how an opt-out strategy for doggy bags affects consumer food waste behavior and restaurant evaluations	journal of cleaner production, 325	2021	2	3	0.3547	54	73	https://doi.org/10.1016/j.jclepro.2021.129199
96	grainger m.j. (2018)	grainger m.j.; aramyan l.; logatcheva k.; piras s.; righi s.; setti m.; vittuari m.; stewart g.b.	the use of systems models to identify food waste drivers	global food security, 16, 1-8	2018	2	22	0.2523	82	224	https://doi.org/10.1016/j.gfs.2017.12.005
64	vittuari m. (2020)	vittuari m.; falasconi l.; masotti m.; piras s.; segrè a.; setti m.	'not in my bin': consumer's understanding and concern of food waste effects and mitigating factors	sustainability (switzerland), 12(14)	2020	2	6	0.2303	94	604	https://doi.org/10.3390/su12145685
65	zhang p. (2020)	zhang p.; zhang d.; cheng s.	the effect of consumer perception on food waste behavior of urban households in china	sustainability (switzerland), 12(14)	2020	2	6	0.2303	79	215	https://doi.org/10.3390/su12145676
108	reynolds c.j. (2014)	reynolds c.j.; mavrakis v.; davison s.; høj s.b.; vlaholias e.; sharp a.; thompson k.; ward p.; coveney j.; piantadosi j.; boland j.; dawson d.	estimating informal household food waste in developed countries: the case of australia	waste management and research, 32(12), 1254-1258	2014	2	44	0.2284	2	2	https://doi.org/10.1177/0734242x14549797
21	woolley e. (2022)	woolley e.; luo z.; jellil a.; simeone a.	a data driven approach to reducing household food waste	sustainable production and consumption, 29, 600-613	2022	2	1	0.2277	10	10	https://doi.org/10.1016/j.spc.2021.11.004
22	piras s. (2022)	piras s.; righi s.; setti m.; koseoglu n.; grainger m.j.; stewart g.b.; vittuari m.	from social interactions to private environmental behaviours: the case of consumer food waste	resources, conservation and recycling, 176	2022	2	1	0.2277	93	513	https://doi.org/10.1016/j.resconrec.2021.105952
77	chalak a. (2019)	chalak a.; abiad m.g.; diab m.; nasreddine l.	the determinants of household food waste generation and its associated caloric and nutrient losses: the case of lebanon	plos one, 14(12)	2019	2	5	0.1887	100	558	https://doi.org/10.1371/journal.pone.0225789
73	niles m.t. (2020)	niles m.t.	majority of rural residents compost food waste: policy and waste management implications for rural regions	frontiers in sustainable food systems, 3	2020	2	4	0.1535	57	90	https://doi.org/10.3389/fsufs.2019.00123
29	barker h. (2021)	barker h.; shaw p.j.; richards b.; clegg z.; smith d.	what nudge techniques work for food waste behaviour change at the consumer level? a systematic review	sustainability (switzerland), 13(19)	2021	2	1	0.1182	82	209	https://doi.org/10.3390/su131911099
35	okayama t. (2021)	okayama t.; watanabe k.; yamakawa h.	sorting analysis of household food waste—development of a methodology compatible with the aims of sdg12.3	sustainability (switzerland), 13(15)	2021	2	1	0.1182	13	16	https://doi.org/10.3390/su13158576
39	zeineddine m. (2021)	zeineddine m.; kharroubi s.; chalak a.; hassan h.; abiad m.g.	post-consumer food waste generation while dining out: a close-up view	plos one, 16(6 june)	2021	2	1	0.1182	33	37	https://doi.org/10.1371/journal.pone.0251947
46	buttlar b. (2021)	buttlar b.; löwenstein l.; geske m.-s.; ahlmer h.; walther e.	love food, hate waste? ambivalence towards food fosters people’s willingness to waste food	sustainability (switzerland), 13(7)	2021	2	1	0.1182	85	253	https://doi.org/10.3390/su13073971
62	kim s. (2020)	kim s.; lee s.h.	examining household food waste behaviors and the determinants in korea using new questions in a national household survey	sustainability (switzerland), 12(20), 1-24	2020	2	3	0.1151	52	78	https://doi.org/10.3390/su12208484
61	benyam a. (2020)	benyam a.; rolfe j.; kinnear s.	willingness to pay for a domestic food waste diversion policy option in regional queensland, australia	journal of cleaner production, 270	2020	2	2	0.0768	56	98	https://doi.org/10.1016/j.jclepro.2020.122485
85	hazuchová n. (2019)	hazuchová n.; tuzová m.; macková m.; stávková j.	household food waste behaviour: subjective and objective evidence	potravinarstvo slovak journal of food sciences, 13(1), 784792	2019	2	2	0.0755	48	84	https://doi.org/10.5219/1163
103	young c.w. (2017)	young c.w.; russell s.v.; barkemeyer r.	social media is not the ‘silver bullet’ to reducing household food waste, a response to grainger and stewart (2017)	resources, conservation and recycling, 122, 405-406	2017	2	3	0.0577	9	11	https://doi.org/10.1016/j.resconrec.2017.04.002
13	eaton e. (2022)	eaton e.; hunt a.; di leo a.; black d.; frost g.; hargreaves s.	what are the environmental benefits and costs of reducing food waste? bristol as a case study in the waste few urban living lab project	sustainability (switzerland), 14(9)	2022	2	0	0	24	29	https://doi.org/10.3390/su14095573
15	abu hatab a. (2022)	abu hatab a.; tirkaso w.t.; tadesse e.; lagerkvist c.-j.	an extended integrative model of behavioural prediction for examining households’ food waste behaviour in addis ababa, ethiopia	resources, conservation and recycling, 179	2022	2	0	0	92	454	https://doi.org/10.1016/j.resconrec.2021.106073
40	lim v. (2021)	lim v.; bartram l.; funk m.; rauterberg m.	eco-feedback for food waste reduction in a student residence	frontiers in sustainable food systems, 5	2021	2	0	0	64	118	https://doi.org/10.3389/fsufs.2021.658898
50	scacchi a. (2021)	scacchi a.; catozzi d.; boietti e.; bert f.; siliquini r.	covid-19 lockdown and self-perceived changes of food choice, waste, impulse buying and their determinants in italy: quaranteat, a cross-sectional study	foods, 10(2)	2021	3	29	34291	79	184	https://doi.org/10.3390/foods10020306
47	amicarelli v. (2021)	amicarelli v.; tricase c.; spada a.; bux c.	households’ food waste behavior at local scale: a cluster analysis after the covid‐19 lockdown	sustainability (switzerland), 13(6)	2021	3	22	26014	90	319	https://doi.org/10.3390/su13063283
52	cosgrove k. (2021)	cosgrove k.; vizcaino m.; wharton c.	covid-19-related changes in perceived household food waste in the united states: a cross-sectional descriptive study	international journal of environmental research and public health, 18(3), 1-11	2021	3	22	26014	54	86	https://doi.org/10.3390/ijerph18031104
63	borsellino v. (2020)	borsellino v.; kaliji s.a.; schimmenti e.	covid-19 drives consumer behaviour and agro-food markets towards healthier and more sustainable patterns	sustainability (switzerland), 12(20), 1-26	2020	3	48	18422	82	201	https://doi.org/10.3390/su12208366
6	amicarelli v. (2022)	amicarelli v.; lagioia g.; sampietro s.; bux c.	has the covid-19 pandemic changed food waste perception and behavior? evidence from italian consumers	socio-economic planning sciences, 82	2022	3	7	15941	75	248	https://doi.org/10.1016/j.seps.2021.101095
7	yetkin özbük r.m. (2022)	yetkin özbük r.m.; coşkun a.; filimonau v.	the impact of covid-19 on food management in households of an emerging economy	socio-economic planning sciences, 82	2022	3	7	15941	93	451	https://doi.org/10.1016/j.seps.2021.101094
20	berjan s. (2022)	berjan s.; vaško ž.; ben hassen t.; el bilali h.; allahyari m.s.; tomić v.; radosavac a.	assessment of household food waste management during the covid-19 pandemic in serbia: a cross-sectional online survey	environmental science and pollution research, 29(8), 11130-11141	2022	3	6	13663	93	315	https://doi.org/10.1007/s11356-021-16485-8
59	qian k. (2020)	qian k.; javadi f.; hiramatsu m.	influence of the covid-19 pandemic on household food waste behavior in japan	sustainability (switzerland), 12(23), 1-14	2020	3	31	11898	90	376	https://doi.org/10.3390/su12239942
8	vargas-lopez a. (2022)	vargas-lopez a.; cicatiello c.; principato l.; secondi l.	consumer expenditure, elasticity and value of food waste: a quadratic almost ideal demand system for evaluating changes in mexico during covid-19	socio-economic planning sciences, 82	2022	3	5	11386	95	533	https://doi.org/10.1016/j.seps.2021.101065
42	rodgers r.f. (2021)	rodgers r.f.; lombardo c.; cerolini s.; franko d.l.; omori m.; linardon j.; guillaume s.; fischer l.; tyszkiewicz m.f.	“waste not and stay at home” evidence of decreased food waste during the covid-19 pandemic from the u.s. and italy	appetite, 160	2021	3	41	4848	75	187	https://doi.org/10.1016/j.appet.2021.105110
26	vittuari m. (2021)	vittuari m.; masotti m.; iori e.; falasconi l.; gallina toschi t.; segrè a.	does the covid-19 external shock matter on household food waste? the impact of social distancing measures during the lockdown	resources, conservation and recycling, 174	2021	3	8	0.9459	89	340	https://doi.org/10.1016/j.resconrec.2021.105815
4	laila a. (2022)	laila a.; von massow m.; bain m.; parizeau k.; haines j.	impact of covid-19 on food waste behaviour of families: results from household waste composition audits	socio-economic planning sciences, 82	2022	3	3	0.6832	77	176	https://doi.org/10.1016/j.seps.2021.101188
34	liu c. (2021)	liu c.; bunditsakulchai p.; zhuo q.	impact of covid-19 on food and plastic waste generated by consumers in bangkok	sustainability (switzerland), 13(16)	2021	3	5	0.5912	73	163	https://doi.org/10.3390/su13168988
36	amato m. (2021)	amato m.; verneau f.; coppola a.; la barbera f.	domestic food waste and covid-19 concern: an application of the theory of planned behaviour	sustainability (switzerland), 13(15)	2021	3	5	0.5912	91	461	https://doi.org/10.3390/su13158366
5	bogevska z. (2022)	bogevska z.; berjan s.; el bilali h.; sadegh allahyari m.; radosavac a.; davitkovska m.	exploring food shopping, consumption and waste habits in north macedonia during the covid-19 pandemic	socio-economic planning sciences, 82	2022	3	2	0.4554	82	330	https://doi.org/10.1016/j.seps.2021.101150
24	music j. (2021)	music j.; charlebois s.; spiteri l.; farrell s.; griffin a.	increases in household food waste in canada as a result of covid-19: an exploratory study	sustainability (switzerland), 13(23)	2021	3	1	0.1182	59	128	https://doi.org/10.3390/su132313218
75	pires i.m. (2020)	pires i.m.; fernández-zamudio m.á.; vidal-mones b.; martins r.b.	the impact of covid-19 lockdown on portuguese households’ food waste behaviors	human ecology review, 26(1), 59-69	2020	3	2	0.0768	66	110	https://doi.org/10.22459/her.26.01.2020.06
3	iranmanesh m. (2022)	iranmanesh m.; ghobakhloo m.; nilashi m.; tseng m.-l.; senali m.g.; abbasi g.a.	impacts of the covid-19 pandemic on household food waste behaviour: a systematic review	appetite, 176	2022	3	0	0	68	185	https://doi.org/10.1016/j.appet.2022.106127
16	alazaiza m.y.d. (2022)	alazaiza m.y.d.; abdelfattah f.a.m.; almaskari t.; bashir m.j.k.; nassani d.e.; albahnasawi a.; abushammala m.f.m.; hamad r.j.	effect of covid-19 pandemic on food purchasing and waste generation during the lockdown period in the sultanate of oman	global nest journal, 24(1), 59-64	2022	3	0	0	4	4	https://doi.org/10.30955/gnj.004157
17	muresan i.c. (2022)	muresan i.c.; harun r.; andreica i.; chiciudean g.o.; kovacs e.; oroian c.f.; brata a.m.; dumitras d.e.	household attitudes and behavior towards the food waste generation before and during the covid-19 pandemic in romania	agronomy, 12(3)	2022	3	0	0	96	826	https://doi.org/10.3390/agronomy12030746
111	bench m.l. (2005)	bench m.l.; woodard r.; harder m.k.; stantzos n.	waste minimisation: home digestion trials of biodegradable waste	resources, conservation and recycling, 45(1), 84-94	2005	4	25	1	4	4	https://doi.org/10.1016/j.resconrec.2005.02.003
98	diaz-ruiz r. (2018)	diaz-ruiz r.; costa-font m.; gil j.m.	moving ahead from food-related behaviours: an alternative approach to understand household food waste generation	journal of cleaner production, 172, 1140-1151	2018	4	72	0.8257	94	551	https://doi.org/10.1016/j.jclepro.2017.10.148
37	attiq s. (2021)	attiq s.; chau k.y.; bashir s.; habib m.d.; azam r.i.; wong w.-k.	sustainability of household food waste reduction: a fresh insight on youth’s emotional and cognitive behaviors	international journal of environmental research and public health, 18(13)	2021	4	5	0.5912	92	494	https://doi.org/10.3390/ijerph18137013
19	allison a.l. (2022)	allison a.l.; lorencatto f.; michie s.; miodownik m.	barriers and enablers to food waste recycling: a mixed methods study amongst uk citizens	international journal of environmental research and public health, 19(5)	2022	4	1	0.2277	74	171	https://doi.org/10.3390/ijerph19052729
104	xu w. (2016)	xu w.; zhou c.; cao a.; luo m.	understanding the mechanism of food waste management by using stakeholder analysis and social network model: an industrial ecology perspective	ecological modelling, 337, 63-72	2016	4	20	0.2151	1	1	https://doi.org/10.1016/j.ecolmodel.2016.06.006
88	bishop m. (2019)	bishop m.; megicks p.	'waste not, want not!': qualitative insights into consumer food waste behaviour	wit transactions on ecology and the environment, 231, 297-308	2019	4	2	0.0755	79	170	https://doi.org/10.2495/wm180281
1	pan y. (2022)	pan y.; li m.; guo h.; li y.; han j.	influencing factors and reduction of domestic solid waste at university dormitory in shanghai, china	scientific reports, 12(1)	2022	4	0	0	51	66	https://doi.org/10.1038/s41598-021-04582-0
27	mejia d. (2021)	mejia d.; diaz m.; charry a.; enciso k.; ramírez o.; burkart s.	“stay at home”: the effects of the covid-19 lockdown on household food waste in colombia	frontiers in psychology, 12	2021	4	0	0	95	541	https://doi.org/10.3389/fpsyg.2021.764715
